# Supplementary material for: Structures of ISC th4 transpososomes reveal the role of asymmetry in copy‐out/paste‐in DNA transposition
Source: EMBO J. 2020 Oct 2;40(1):e105666. doi: 10.15252/embj.2020105666 (PMC7780238; doi:10.15252/embj.2020105666)
Supplement: Supplementary file 3 — Movie EV2 [file EMBJ-40-e105666-s003.zip]

Archive with 5 entries (4 files):
- EMBOJ-2020-105666-Movie_EV2.mp4
- Legend_Movie_EV2.rtf
- __MACOSX/
- __MACOSX/._EMBOJ-2020-105666-Movie_EV2.mp4
- __MACOSX/._Legend_Movie_EV2.rtf
